# Supplementary material for: Fronto-motor circuits linked to effort-based decision-making and apathy in healthy subjects
Source: Commun Biol. 2025 Aug 30;8:1320. doi: 10.1038/s42003-025-08780-8 (PMC12398607; doi:10.1038/s42003-025-08780-8)
Supplement: Supplementary file 3 — Supplementary Data 1 [file 42003_2025_8780_MOESM3_ESM.csv]

accept_rate_eff_0.2_rew_1	accept_rate_eff_0.2_rew_5	accept_rate_eff_0.2_rew_10	accept_rate_eff_0.2_rew_20	accept_rate_eff_0.4_rew_1	accept_rate_eff_0.4_rew_5	accept_rate_eff_0.4_rew_10	accept_rate_eff_0.4_rew_20	accept_rate_eff_0.6_rew_1	accept_rate_eff_0.6_rew_5	accept_rate_eff_0.6_rew_10	accept_rate_eff_0.6_rew_20	accept_rate_eff_0.8_rew_1	accept_rate_eff_0.8_rew_5	accept_rate_eff_0.8_rew_10	accept_rate_eff_0.8_rew_20
61.06382979	91.27659574	98.72340426	99.14893617	34.68085106	83.61702128	94.89361702	98.08510638	17.23404255	53.75886525	86.59574468	94.04255319	5.744680851	18.5106383	53.19148936	79.62174941
