# Supplementary material for: Fronto-motor circuits linked to effort-based decision-making and apathy in healthy subjects
Source: Commun Biol. 2025 Aug 30;8:1320. doi: 10.1038/s42003-025-08780-8 (PMC12398607; doi:10.1038/s42003-025-08780-8)
Supplement: Supplementary file 4 — Supplementary Data 2 [file 42003_2025_8780_MOESM4_ESM.csv]

Gender	age	lars_total	EDAS_depression	shaps_total	SMA_M1_SIFT	SMA_dCaudate_SIFT	SMA_vCaudate_SIFT	SMA_dlPutamen_SIFT	SMA_vmPutamen_SIFT	SMA_NAcc_SIFT	OFC_M1_SIFT	OFC_dCaudate_SIFT	OFC_vCaudate_SIFT	OFC_dlPutamen_SIFT	OFC_vmPutamen_SIFT	OFC_NAcc_SIFT	dCaudate_GP_SIFT	vCaudate_GP_SIFT	dlPutamen_GP_SIFT	vmPutamen_GP_SIFT	NAcc_GP_SIFT	GP_Thal_SIFT	Thal_M1_SIFT
1	31	1.431818182	0	0	30.02	33.1	0.54	26.26	2.5	3.34	0.44	9	72.78	13.44	35.48	44.64	111.5	53.28	212.7	118.16	80.64	129.52	37.18
1	34	1.636363636	4	2	23.64	26.24	1.48	30.08	4.76	1.98	0.76	6.12	58.46	11.38	27.66	37.72	134.88	38.98	197.04	105.12	52.08	139.78	17.04
1	44	1.166666667	0	1	12.96	44.38	0.34	21.88	1.1	0.74	0.42	5.06	62.6	16.36	34.54	41.86	106.16	35.8	198.76	96	48.58	137.38	21.6
1	32	1.666666667	3	0	48.7	45.92	1.32	32.92	5.36	1.6	0.42	6.1	62.4	12.82	30.14	30.92	114.34	30.82	197.38	114.36	45.22	117.68	19.02
2	30	1.176470588	0	2	18.94	32.14	2.8	21.6	6.16	1.92	1.36	6.06	62.94	11.2	28.52	43.68	80.6	42.08	175.28	108.86	42.72	123.8	33.24
2	25	1.76	8	4	48.16	36.96	2.54	40.32	7.8	4.28	1.16	9.28	66.26	15.48	35.28	33.74	105.74	44.6	208.26	109.68	57.06	130.88	33.7
1	33	1.583333333	4	1	14.94	35.72	0.46	28.84	5.42	4.42	0.08	0.38	5.6	0.7	4.86	0.82	118.02	28.92	218.98	153.96	113.06	147.14	33.48
1	21	1.31372549	4	4	20.62	34.78	1.7	35.76	5.86	2.7	1.04	6.78	77	31.8	53.18	47.5	166.06	58.7	254.48	154.8	72	116.74	14.12
1	22	0.843137255	0	1	11.18	48.06	0.32	25.38	4.02	2.64	0.14	1.7	59.92	14.7	36.96	32.44	117.72	30.44	215.64	129.52	62.86	130.9	42.62
1	26	0.843137255	1	1	21.46	42.78	1.18	25.82	1.82	0.92	0.64	3.08	74.86	19.38	42.08	52.8	153.98	52.4	269.4	130.72	54.3	187.7	36.42
1	20	1.921568627	2	0	26.48	28.28	2.98	33.08	6.54	2.04	1.78	11.38	80.22	17.32	33.54	58.12	108.54	34.64	225.44	118.56	58.96	153.48	33.34
1	23	1.458333333	3	2	11.8	34.54	1.16	23.82	6.2	3.04	0.18	3.02	26.38	0.8	4.74	39.74	152.56	37.16	248.32	140.84	85.84	156.18	39.32
1	22	1.31372549	2	3	14.32	27.76	2.82	27.38	11.28	3.56	0	1.1	9.48	0.14	2.6	5.54	106.7	34.4	206.84	137.2	75.06	111.88	31.2
1	18	1.431372549	4	2	11.66	41.22	2.22	24.38	8.12	5.84	0	1.02	23.68	0.58	5.78	25.76	96.18	34.22	228.26	120.74	94.78	124.4	10.9
2	30	1.041666667	0	0	27.54	40.8	1.88	18.74	6.62	4.32	0.08	4.24	37.64	2.52	12.88	26.52	108.18	35.74	169.4	114.96	77.02	109.48	40.3
1	23	1.509803922	3	2	22.64	39.04	2.26	22.2	13.78	4.08	0.08	0.76	16.18	0.7	3.78	16.58	80.4	32.74	203.72	133.04	82.74	122.72	25.32
1	26	1.531914894	2	0	41.22	44.1	1.84	27.26	7.5	7.12	0.22	3.9	29.74	2.28	8.64	31.52	155.52	24.7	222.12	124.62	80.12	111.64	19.54
2	21	1.117647059	1	2	26.56	35.84	4.88	25.74	10.3	7.7	0.08	2.46	27.14	2.2	8.94	23.92	106.68	60.18	176.24	129.1	78.58	107.92	21.5
2	21	1.25	0	0	51.66	35.52	4.96	18.1	6.9	2.96	0.08	3.64	31.1	2.16	8.74	20.66	131.86	40.14	218.12	125.18	64.6	131.88	23.88
1	28	1.454545455	11	0	44.34	48.74	3.14	34.5	9.88	13.02	0.42	10.98	80.26	7.58	32.26	50.46	141.22	46.74	194.94	149.84	89.98	137.96	16.88
NA	NA	NA	NA	NA	NA	NA	NA	NA	NA	NA	NA	NA	NA	NA	NA	NA	NA	NA	NA	NA	NA	NA	NA
2	19	1.581395349	7	0	8.74	51.9	3.94	25.58	9.26	5.78	0.18	3.82	37.88	2.12	11.08	28.18	92.82	52.4	217.1	141.92	88.2	170.14	36.6
2	22	0.941176471	12	2	19.52	30.64	0.8	20.74	6.48	3.5	0.1	2.02	28.2	1.36	9.82	21.7	60.8	19.78	180.98	99.58	68.78	129.16	23.8
1	23	1.098039216	0	0	18.38	45.36	2.74	32.72	7.72	3.2	0.04	5.96	39.14	2.94	11.66	36.78	191.3	37.42	253.84	158.88	73.86	142.54	19.76
NA	NA	NA	NA	NA	NA	NA	NA	NA	NA	NA	NA	NA	NA	NA	NA	NA	NA	NA	NA	NA	NA	NA	NA
1	25	0.956521739	10	4	17.56	47.18	1.48	22.88	7.58	3.72	0.06	1.56	29.48	1.28	9.32	25.98	177.64	33.5	192.48	118.86	74.78	125.1	28.2
NA	NA	NA	NA	NA	NA	NA	NA	NA	NA	NA	NA	NA	NA	NA	NA	NA	NA	NA	NA	NA	NA	NA	NA
1	31	0.958333333	1	1	8.08	59.14	2.82	28.76	8.36	4.84	0.06	3.04	31.52	1.96	10.26	22.06	109.26	32.34	188.18	115.58	71	128.7	22.04
2	20	1.37254902	2	2	32.46	73.06	3.34	23.24	6.08	3.82	0.16	3.54	31.8	2.18	9.1	28.42	132.02	48.28	246.44	141.56	82.32	137.68	25.48
1	20	1.66	5	3	33.34	51	2.84	28.9	13.12	7.86	0.18	5.84	36.58	1.72	8.92	40.78	120.2	42.8	251.92	168.4	95.52	132.08	22.36
2	25	1.847826087	1	1	37.24	44.24	1.58	21.7	4.12	3.8	0.14	5.9	41.88	2.76	12.1	44.52	106.98	45.12	220.82	119.44	77.18	148.74	31.52
2	27	1.31372549	13	0	11.28	61.76	0.94	23.18	10.66	7.94	0.04	4.1	29.94	1.84	7.24	31.24	156.84	40.52	215.16	171.9	83.48	150.3	27.58
1	22	0.549019608	1	0	16.24	53.72	3.06	26.32	6.22	3.56	0.04	3.66	29.9	2.04	8.66	22.26	100.86	39.6	225.44	126.5	55.58	143.06	24
1	27	1.30952381	2	0	39.92	56.32	1.02	28.54	5.02	4.36	0.04	1.82	18.84	1.06	5.1	15.9	134.42	43.34	202.76	134.7	80.8	129.86	23.18
1	20	1.117647059	3	0	23.12	26.54	4.58	14.68	6.72	6.16	0.06	2.96	28.08	2.2	7.68	30.3	114.74	42.9	220.18	137.04	75.7	122.2	35.86
1	19	0.980392157	9	0	31.56	42.64	3.58	21.36	9.54	4.52	0	0.98	22.6	0.86	4.52	18.52	112.66	38.88	220.34	134.94	91.38	122.18	22.06
1	27	1.568627451	2	0	17.08	41.3	0.88	22.54	5.42	1.42	0.02	0.56	14.28	0.58	3.32	21.9	121.34	27.38	187.26	115.66	55.88	122.78	15.3
1	21	1.470588235	3	2	24.98	37.32	2.92	18.5	7.1	3.6	0	0.78	7.28	0	0.06	1.5	131.38	40.56	224.56	168.02	82.4	148.78	19.2
1	24	1.285714286	3	0	21.74	61.14	0.7	17.44	5.6	9.88	0.1	3.24	6.92	1.8	3.72	14.42	154.86	41.7	191.32	126.42	105.74	110.76	5.8
1	24	1.285714286	16	5	30.12	30.86	0.9	29.7	9.5	5.96	0.04	1.76	21.72	1	3.86	29.5	87.3	25.94	201.34	119.52	84.72	125.86	21.24
1	26	1.153846154	0	1	17.7	80.12	1.38	31.9	10.84	11.36	0.02	1.42	1.74	0.08	0.4	3.86	126.7	36.14	195.18	135.32	95.48	125.76	11.76
1	24	1.142857143	2	0	28.54	46.86	3.24	27.34	11.2	5.86	0.02	1.32	17.78	1.06	4.26	19.6	101.7	24.12	214	120.96	84.38	123.32	25.16
NA	NA	NA	NA	NA	17.54	19.54	0.18	13.94	3.26	0.58	0.04	1.64	20.04	0.38	3.92	25.38	112.26	15.06	190.94	89.46	40.72	107.44	23.72
1	21	0.76744186	16	1	23.88	29.42	4.32	18.42	6.24	3.26	0.04	0.36	13.34	0.38	4.76	11.8	83.62	27.76	149.36	88.44	70.12	121.88	32.9
NA	NA	NA	NA	NA	39.18	81.2	2.3	38.62	9.92	3.14	0.08	1.12	17.6	0.58	4.18	16.32	86.6	16.48	183.56	96.52	50.98	136.6	27.26
2	23	1.24	2	1	36.98	23.86	0.32	12.9	2.74	1.52	0.24	5.92	37.84	2	10.46	29.82	86.64	29.12	174.58	94.06	55.12	122.48	31.26
1	23	1.541666667	4	1	47.8	37.44	4	25.9	5.24	5.3	0.14	0.78	17.9	1.66	3.96	20.9	83.2	34.32	178.54	93.08	57.74	145.16	24.68
2	23	1.354166667	10	4	45.04	52.06	1.12	30.24	9.4	2.84	0.42	3.76	31.32	2.58	8.46	20.26	106.94	35.44	183.2	119.6	54.48	113.5	25.22
2	32	1.254901961	7	0	18.46	33.68	1.18	19.44	5.94	1.48	0	4.54	31	0.66	9.66	29.22	81.12	33.46	236.78	154.18	97.78	152.94	24.94
2	32	1.468085106	1	0	6.48	33.42	3.06	17.7	3.74	2.66	0.04	6.26	43.12	2.2	12.88	40.92	97	46.9	174.92	123.32	69.24	116.72	20.74
