# Supplementary material for: Fronto-motor circuits linked to effort-based decision-making and apathy in healthy subjects
Source: Commun Biol. 2025 Aug 30;8:1320. doi: 10.1038/s42003-025-08780-8 (PMC12398607; doi:10.1038/s42003-025-08780-8)
Supplement: Supplementary file 6 — Supplementary Data 4 [file 42003_2025_8780_MOESM6_ESM.csv]

Gender	age	EDAS_depression	shaps_total	beff	SMA_M1_SIFT	SMA_dCaudate_SIFT	SMA_vCaudate_SIFT	SMA_dlPutamen_SIFT	SMA_vmPutamen_SIFT	SMA_NAcc_SIFT	OFC_M1_SIFT	OFC_dCaudate_SIFT	OFC_vCaudate_SIFT	OFC_dlPutamen_SIFT	OFC_vmPutamen_SIFT	OFC_NAcc_SIFT	dCaudate_GP_SIFT	vCaudate_GP_SIFT	dlPutamen_GP_SIFT	vmPutamen_GP_SIFT	NAcc_GP_SIFT	GP_Thal_SIFT	Thal_M1_SIFT
1	31	0	0	-16.00154536	30.02	33.1	0.54	26.26	2.5	3.34	0.44	9	72.78	13.44	35.48	44.64	111.5	53.28	212.7	118.16	80.64	129.52	37.18
1	34	4	2	-22.91985967	23.64	26.24	1.48	30.08	4.76	1.98	0.76	6.12	58.46	11.38	27.66	37.72	134.88	38.98	197.04	105.12	52.08	139.78	17.04
1	44	0	1	-23.1382705	12.96	44.38	0.34	21.88	1.1	0.74	0.42	5.06	62.6	16.36	34.54	41.86	106.16	35.8	198.76	96	48.58	137.38	21.6
1	32	3	0	-46.35237892	48.7	45.92	1.32	32.92	5.36	1.6	0.42	6.1	62.4	12.82	30.14	30.92	114.34	30.82	197.38	114.36	45.22	117.68	19.02
2	30	0	2	-14.77710196	18.94	32.14	2.8	21.6	6.16	1.92	1.36	6.06	62.94	11.2	28.52	43.68	80.6	42.08	175.28	108.86	42.72	123.8	33.24
2	25	8	4	-24.78002797	48.16	36.96	2.54	40.32	7.8	4.28	1.16	9.28	66.26	15.48	35.28	33.74	105.74	44.6	208.26	109.68	57.06	130.88	33.7
1	33	4	1	-10.44111449	14.94	35.72	0.46	28.84	5.42	4.42	0.08	0.38	5.6	0.7	4.86	0.82	118.02	28.92	218.98	153.96	113.06	147.14	33.48
1	21	4	4	-6.727887045	20.62	34.78	1.7	35.76	5.86	2.7	1.04	6.78	77	31.8	53.18	47.5	166.06	58.7	254.48	154.8	72	116.74	14.12
1	22	0	1	-13.91087961	11.18	48.06	0.32	25.38	4.02	2.64	0.14	1.7	59.92	14.7	36.96	32.44	117.72	30.44	215.64	129.52	62.86	130.9	42.62
1	26	1	1	-33.31968852	21.46	42.78	1.18	25.82	1.82	0.92	0.64	3.08	74.86	19.38	42.08	52.8	153.98	52.4	269.4	130.72	54.3	187.7	36.42
1	20	2	0	-10.5473785	26.48	28.28	2.98	33.08	6.54	2.04	1.78	11.38	80.22	17.32	33.54	58.12	108.54	34.64	225.44	118.56	58.96	153.48	33.34
1	23	3	2	-10.93596025	11.8	34.54	1.16	23.82	6.2	3.04	0.18	3.02	26.38	0.8	4.74	39.74	152.56	37.16	248.32	140.84	85.84	156.18	39.32
1	22	2	3	-7.20157697	14.32	27.76	2.82	27.38	11.28	3.56	0	1.1	9.48	0.14	2.6	5.54	106.7	34.4	206.84	137.2	75.06	111.88	31.2
1	18	4	2	-10.04731187	11.66	41.22	2.22	24.38	8.12	5.84	0	1.02	23.68	0.58	5.78	25.76	96.18	34.22	228.26	120.74	94.78	124.4	10.9
2	30	0	0	-13.95317607	27.54	40.8	1.88	18.74	6.62	4.32	0.08	4.24	37.64	2.52	12.88	26.52	108.18	35.74	169.4	114.96	77.02	109.48	40.3
1	23	3	2	-8.450751895	22.64	39.04	2.26	22.2	13.78	4.08	0.08	0.76	16.18	0.7	3.78	16.58	80.4	32.74	203.72	133.04	82.74	122.72	25.32
1	26	2	0	-15.72459487	41.22	44.1	1.84	27.26	7.5	7.12	0.22	3.9	29.74	2.28	8.64	31.52	155.52	24.7	222.12	124.62	80.12	111.64	19.54
2	21	1	2	-0.746453138	26.56	35.84	4.88	25.74	10.3	7.7	0.08	2.46	27.14	2.2	8.94	23.92	106.68	60.18	176.24	129.1	78.58	107.92	21.5
2	21	0	0	-48.99201792	51.66	35.52	4.96	18.1	6.9	2.96	0.08	3.64	31.1	2.16	8.74	20.66	131.86	40.14	218.12	125.18	64.6	131.88	23.88
1	28	11	0	-19.3573375	44.34	48.74	3.14	34.5	9.88	13.02	0.42	10.98	80.26	7.58	32.26	50.46	141.22	46.74	194.94	149.84	89.98	137.96	16.88
NA	NA	NA	NA	-16.69055392	NA	NA	NA	NA	NA	NA	NA	NA	NA	NA	NA	NA	NA	NA	NA	NA	NA	NA	NA
2	19	7	0	-15.67259916	8.74	51.9	3.94	25.58	9.26	5.78	0.18	3.82	37.88	2.12	11.08	28.18	92.82	52.4	217.1	141.92	88.2	170.14	36.6
2	22	12	2	-11.12421307	19.52	30.64	0.8	20.74	6.48	3.5	0.1	2.02	28.2	1.36	9.82	21.7	60.8	19.78	180.98	99.58	68.78	129.16	23.8
1	23	0	0	-12.58375931	18.38	45.36	2.74	32.72	7.72	3.2	0.04	5.96	39.14	2.94	11.66	36.78	191.3	37.42	253.84	158.88	73.86	142.54	19.76
NA	NA	NA	NA	-11.51203506	NA	NA	NA	NA	NA	NA	NA	NA	NA	NA	NA	NA	NA	NA	NA	NA	NA	NA	NA
1	25	10	4	-19.87211627	17.56	47.18	1.48	22.88	7.58	3.72	0.06	1.56	29.48	1.28	9.32	25.98	177.64	33.5	192.48	118.86	74.78	125.1	28.2
NA	NA	NA	NA	NA	NA	NA	NA	NA	NA	NA	NA	NA	NA	NA	NA	NA	NA	NA	NA	NA	NA	NA	NA
1	31	1	1	-21.16822814	8.08	59.14	2.82	28.76	8.36	4.84	0.06	3.04	31.52	1.96	10.26	22.06	109.26	32.34	188.18	115.58	71	128.7	22.04
2	20	2	2	-2.870439036	32.46	73.06	3.34	23.24	6.08	3.82	0.16	3.54	31.8	2.18	9.1	28.42	132.02	48.28	246.44	141.56	82.32	137.68	25.48
1	20	5	3	-17.30815058	33.34	51	2.84	28.9	13.12	7.86	0.18	5.84	36.58	1.72	8.92	40.78	120.2	42.8	251.92	168.4	95.52	132.08	22.36
2	25	1	1	0.956022918	37.24	44.24	1.58	21.7	4.12	3.8	0.14	5.9	41.88	2.76	12.1	44.52	106.98	45.12	220.82	119.44	77.18	148.74	31.52
2	27	13	0	-14.58609187	11.28	61.76	0.94	23.18	10.66	7.94	0.04	4.1	29.94	1.84	7.24	31.24	156.84	40.52	215.16	171.9	83.48	150.3	27.58
1	22	1	0	-23.0805801	16.24	53.72	3.06	26.32	6.22	3.56	0.04	3.66	29.9	2.04	8.66	22.26	100.86	39.6	225.44	126.5	55.58	143.06	24
1	27	2	0	-28.79999567	39.92	56.32	1.02	28.54	5.02	4.36	0.04	1.82	18.84	1.06	5.1	15.9	134.42	43.34	202.76	134.7	80.8	129.86	23.18
1	20	3	0	-7.916093631	23.12	26.54	4.58	14.68	6.72	6.16	0.06	2.96	28.08	2.2	7.68	30.3	114.74	42.9	220.18	137.04	75.7	122.2	35.86
1	19	9	0	-16.48958251	31.56	42.64	3.58	21.36	9.54	4.52	0	0.98	22.6	0.86	4.52	18.52	112.66	38.88	220.34	134.94	91.38	122.18	22.06
1	27	2	0	-15.84005065	17.08	41.3	0.88	22.54	5.42	1.42	0.02	0.56	14.28	0.58	3.32	21.9	121.34	27.38	187.26	115.66	55.88	122.78	15.3
1	21	3	2	-26.47721902	24.98	37.32	2.92	18.5	7.1	3.6	0	0.78	7.28	0	0.06	1.5	131.38	40.56	224.56	168.02	82.4	148.78	19.2
1	24	3	0	-12.09888068	21.74	61.14	0.7	17.44	5.6	9.88	0.1	3.24	6.92	1.8	3.72	14.42	154.86	41.7	191.32	126.42	105.74	110.76	5.8
1	24	16	5	-10.22255509	30.12	30.86	0.9	29.7	9.5	5.96	0.04	1.76	21.72	1	3.86	29.5	87.3	25.94	201.34	119.52	84.72	125.86	21.24
1	26	0	1	-6.06425408	17.7	80.12	1.38	31.9	10.84	11.36	0.02	1.42	1.74	0.08	0.4	3.86	126.7	36.14	195.18	135.32	95.48	125.76	11.76
1	24	2	0	-24.4407914	28.54	46.86	3.24	27.34	11.2	5.86	0.02	1.32	17.78	1.06	4.26	19.6	101.7	24.12	214	120.96	84.38	123.32	25.16
NA	NA	NA	NA	NA	17.54	19.54	0.18	13.94	3.26	0.58	0.04	1.64	20.04	0.38	3.92	25.38	112.26	15.06	190.94	89.46	40.72	107.44	23.72
1	21	16	1	-14.89737814	23.88	29.42	4.32	18.42	6.24	3.26	0.04	0.36	13.34	0.38	4.76	11.8	83.62	27.76	149.36	88.44	70.12	121.88	32.9
NA	NA	NA	NA	NA	39.18	81.2	2.3	38.62	9.92	3.14	0.08	1.12	17.6	0.58	4.18	16.32	86.6	16.48	183.56	96.52	50.98	136.6	27.26
2	23	2	1	-49.99997011	36.98	23.86	0.32	12.9	2.74	1.52	0.24	5.92	37.84	2	10.46	29.82	86.64	29.12	174.58	94.06	55.12	122.48	31.26
1	23	4	1	-12.36478308	47.8	37.44	4	25.9	5.24	5.3	0.14	0.78	17.9	1.66	3.96	20.9	83.2	34.32	178.54	93.08	57.74	145.16	24.68
2	23	10	4	-9.202009437	45.04	52.06	1.12	30.24	9.4	2.84	0.42	3.76	31.32	2.58	8.46	20.26	106.94	35.44	183.2	119.6	54.48	113.5	25.22
2	32	7	0	-18.19166484	18.46	33.68	1.18	19.44	5.94	1.48	0	4.54	31	0.66	9.66	29.22	81.12	33.46	236.78	154.18	97.78	152.94	24.94
2	32	1	0	-12.82017543	6.48	33.42	3.06	17.7	3.74	2.66	0.04	6.26	43.12	2.2	12.88	40.92	97	46.9	174.92	123.32	69.24	116.72	20.74
