# Supplementary material for: Fronto-motor circuits linked to effort-based decision-making and apathy in healthy subjects
Source: Commun Biol. 2025 Aug 30;8:1320. doi: 10.1038/s42003-025-08780-8 (PMC12398607; doi:10.1038/s42003-025-08780-8)
Supplement: Supplementary file 7 — Supplementary Data 5 [file 42003_2025_8780_MOESM7_ESM.csv]

Gender	age	EDAS_depression	shaps_total	brew_Log	SMA_M1_SIFT	SMA_dCaudate_SIFT	SMA_vCaudate_SIFT	SMA_dlPutamen_SIFT	SMA_vmPutamen_SIFT	SMA_NAcc_SIFT	OFC_M1_SIFT	OFC_dCaudate_SIFT	OFC_vCaudate_SIFT	OFC_dlPutamen_SIFT	OFC_vmPutamen_SIFT	OFC_NAcc_SIFT	dCaudate_GP_SIFT	vCaudate_GP_SIFT	dlPutamen_GP_SIFT	vmPutamen_GP_SIFT	NAcc_GP_SIFT	GP_Thal_SIFT	Thal_M1_SIFT
1	31	0	0	-1.051618012	30.02	33.1	0.54	26.26	2.5	3.34	0.44	9	72.78	13.44	35.48	44.64	111.5	53.28	212.7	118.16	80.64	129.52	37.18
1	34	4	2	0.463972175	23.64	26.24	1.48	30.08	4.76	1.98	0.76	6.12	58.46	11.38	27.66	37.72	134.88	38.98	197.04	105.12	52.08	139.78	17.04
1	44	0	1	-0.722770177	12.96	44.38	0.34	21.88	1.1	0.74	0.42	5.06	62.6	16.36	34.54	41.86	106.16	35.8	198.76	96	48.58	137.38	21.6
1	32	3	0	0.497256063	48.7	45.92	1.32	32.92	5.36	1.6	0.42	6.1	62.4	12.82	30.14	30.92	114.34	30.82	197.38	114.36	45.22	117.68	19.02
2	30	0	2	2.326907459	18.94	32.14	2.8	21.6	6.16	1.92	1.36	6.06	62.94	11.2	28.52	43.68	80.6	42.08	175.28	108.86	42.72	123.8	33.24
2	25	8	4	0.436380938	48.16	36.96	2.54	40.32	7.8	4.28	1.16	9.28	66.26	15.48	35.28	33.74	105.74	44.6	208.26	109.68	57.06	130.88	33.7
1	33	4	1	-0.541902359	14.94	35.72	0.46	28.84	5.42	4.42	0.08	0.38	5.6	0.7	4.86	0.82	118.02	28.92	218.98	153.96	113.06	147.14	33.48
1	21	4	4	0.050331727	20.62	34.78	1.7	35.76	5.86	2.7	1.04	6.78	77	31.8	53.18	47.5	166.06	58.7	254.48	154.8	72	116.74	14.12
1	22	0	1	-0.035788403	11.18	48.06	0.32	25.38	4.02	2.64	0.14	1.7	59.92	14.7	36.96	32.44	117.72	30.44	215.64	129.52	62.86	130.9	42.62
1	26	1	1	-0.030527848	21.46	42.78	1.18	25.82	1.82	0.92	0.64	3.08	74.86	19.38	42.08	52.8	153.98	52.4	269.4	130.72	54.3	187.7	36.42
1	20	2	0	-0.901914723	26.48	28.28	2.98	33.08	6.54	2.04	1.78	11.38	80.22	17.32	33.54	58.12	108.54	34.64	225.44	118.56	58.96	153.48	33.34
1	23	3	2	-0.538311949	11.8	34.54	1.16	23.82	6.2	3.04	0.18	3.02	26.38	0.8	4.74	39.74	152.56	37.16	248.32	140.84	85.84	156.18	39.32
1	22	2	3	0.536279819	14.32	27.76	2.82	27.38	11.28	3.56	0	1.1	9.48	0.14	2.6	5.54	106.7	34.4	206.84	137.2	75.06	111.88	31.2
1	18	4	2	-0.768033743	11.66	41.22	2.22	24.38	8.12	5.84	0	1.02	23.68	0.58	5.78	25.76	96.18	34.22	228.26	120.74	94.78	124.4	10.9
2	30	0	0	-1.311049422	27.54	40.8	1.88	18.74	6.62	4.32	0.08	4.24	37.64	2.52	12.88	26.52	108.18	35.74	169.4	114.96	77.02	109.48	40.3
1	23	3	2	-0.919245934	22.64	39.04	2.26	22.2	13.78	4.08	0.08	0.76	16.18	0.7	3.78	16.58	80.4	32.74	203.72	133.04	82.74	122.72	25.32
1	26	2	0	0.614599573	41.22	44.1	1.84	27.26	7.5	7.12	0.22	3.9	29.74	2.28	8.64	31.52	155.52	24.7	222.12	124.62	80.12	111.64	19.54
2	21	1	2	-0.871999957	26.56	35.84	4.88	25.74	10.3	7.7	0.08	2.46	27.14	2.2	8.94	23.92	106.68	60.18	176.24	129.1	78.58	107.92	21.5
2	21	0	0	3.071827626	51.66	35.52	4.96	18.1	6.9	2.96	0.08	3.64	31.1	2.16	8.74	20.66	131.86	40.14	218.12	125.18	64.6	131.88	23.88
1	28	11	0	-0.130241783	44.34	48.74	3.14	34.5	9.88	13.02	0.42	10.98	80.26	7.58	32.26	50.46	141.22	46.74	194.94	149.84	89.98	137.96	16.88
NA	NA	NA	NA	-0.536448694	NA	NA	NA	NA	NA	NA	NA	NA	NA	NA	NA	NA	NA	NA	NA	NA	NA	NA	NA
2	19	7	0	-0.796568781	8.74	51.9	3.94	25.58	9.26	5.78	0.18	3.82	37.88	2.12	11.08	28.18	92.82	52.4	217.1	141.92	88.2	170.14	36.6
2	22	12	2	0.165218096	19.52	30.64	0.8	20.74	6.48	3.5	0.1	2.02	28.2	1.36	9.82	21.7	60.8	19.78	180.98	99.58	68.78	129.16	23.8
1	23	0	0	-0.210173599	18.38	45.36	2.74	32.72	7.72	3.2	0.04	5.96	39.14	2.94	11.66	36.78	191.3	37.42	253.84	158.88	73.86	142.54	19.76
NA	NA	NA	NA	-1.386658784	NA	NA	NA	NA	NA	NA	NA	NA	NA	NA	NA	NA	NA	NA	NA	NA	NA	NA	NA
1	25	10	4	-0.656584227	17.56	47.18	1.48	22.88	7.58	3.72	0.06	1.56	29.48	1.28	9.32	25.98	177.64	33.5	192.48	118.86	74.78	125.1	28.2
NA	NA	NA	NA	NA	NA	NA	NA	NA	NA	NA	NA	NA	NA	NA	NA	NA	NA	NA	NA	NA	NA	NA	NA
1	31	1	1	-0.027088963	8.08	59.14	2.82	28.76	8.36	4.84	0.06	3.04	31.52	1.96	10.26	22.06	109.26	32.34	188.18	115.58	71	128.7	22.04
2	20	2	2	-2.490085258	32.46	73.06	3.34	23.24	6.08	3.82	0.16	3.54	31.8	2.18	9.1	28.42	132.02	48.28	246.44	141.56	82.32	137.68	25.48
1	20	5	3	-1.22099622	33.34	51	2.84	28.9	13.12	7.86	0.18	5.84	36.58	1.72	8.92	40.78	120.2	42.8	251.92	168.4	95.52	132.08	22.36
2	25	1	1	-1.514459134	37.24	44.24	1.58	21.7	4.12	3.8	0.14	5.9	41.88	2.76	12.1	44.52	106.98	45.12	220.82	119.44	77.18	148.74	31.52
2	27	13	0	0.195611959	11.28	61.76	0.94	23.18	10.66	7.94	0.04	4.1	29.94	1.84	7.24	31.24	156.84	40.52	215.16	171.9	83.48	150.3	27.58
1	22	1	0	0.177806376	16.24	53.72	3.06	26.32	6.22	3.56	0.04	3.66	29.9	2.04	8.66	22.26	100.86	39.6	225.44	126.5	55.58	143.06	24
1	27	2	0	0.608525938	39.92	56.32	1.02	28.54	5.02	4.36	0.04	1.82	18.84	1.06	5.1	15.9	134.42	43.34	202.76	134.7	80.8	129.86	23.18
1	20	3	0	-1.499509478	23.12	26.54	4.58	14.68	6.72	6.16	0.06	2.96	28.08	2.2	7.68	30.3	114.74	42.9	220.18	137.04	75.7	122.2	35.86
1	19	9	0	-0.933068387	31.56	42.64	3.58	21.36	9.54	4.52	0	0.98	22.6	0.86	4.52	18.52	112.66	38.88	220.34	134.94	91.38	122.18	22.06
1	27	2	0	-0.806260842	17.08	41.3	0.88	22.54	5.42	1.42	0.02	0.56	14.28	0.58	3.32	21.9	121.34	27.38	187.26	115.66	55.88	122.78	15.3
1	21	3	2	-1.31833033	24.98	37.32	2.92	18.5	7.1	3.6	0	0.78	7.28	0	0.06	1.5	131.38	40.56	224.56	168.02	82.4	148.78	19.2
1	24	3	0	-1.162135008	21.74	61.14	0.7	17.44	5.6	9.88	0.1	3.24	6.92	1.8	3.72	14.42	154.86	41.7	191.32	126.42	105.74	110.76	5.8
1	24	16	5	-0.386507394	30.12	30.86	0.9	29.7	9.5	5.96	0.04	1.76	21.72	1	3.86	29.5	87.3	25.94	201.34	119.52	84.72	125.86	21.24
1	26	0	1	-0.648068139	17.7	80.12	1.38	31.9	10.84	11.36	0.02	1.42	1.74	0.08	0.4	3.86	126.7	36.14	195.18	135.32	95.48	125.76	11.76
1	24	2	0	-0.004644279	28.54	46.86	3.24	27.34	11.2	5.86	0.02	1.32	17.78	1.06	4.26	19.6	101.7	24.12	214	120.96	84.38	123.32	25.16
NA	NA	NA	NA	NA	17.54	19.54	0.18	13.94	3.26	0.58	0.04	1.64	20.04	0.38	3.92	25.38	112.26	15.06	190.94	89.46	40.72	107.44	23.72
1	21	16	1	-0.29711024	23.88	29.42	4.32	18.42	6.24	3.26	0.04	0.36	13.34	0.38	4.76	11.8	83.62	27.76	149.36	88.44	70.12	121.88	32.9
NA	NA	NA	NA	NA	39.18	81.2	2.3	38.62	9.92	3.14	0.08	1.12	17.6	0.58	4.18	16.32	86.6	16.48	183.56	96.52	50.98	136.6	27.26
2	23	2	1	1.35287045	36.98	23.86	0.32	12.9	2.74	1.52	0.24	5.92	37.84	2	10.46	29.82	86.64	29.12	174.58	94.06	55.12	122.48	31.26
1	23	4	1	-0.530323684	47.8	37.44	4	25.9	5.24	5.3	0.14	0.78	17.9	1.66	3.96	20.9	83.2	34.32	178.54	93.08	57.74	145.16	24.68
2	23	10	4	-0.057712037	45.04	52.06	1.12	30.24	9.4	2.84	0.42	3.76	31.32	2.58	8.46	20.26	106.94	35.44	183.2	119.6	54.48	113.5	25.22
2	32	7	0	-0.543449125	18.46	33.68	1.18	19.44	5.94	1.48	0	4.54	31	0.66	9.66	29.22	81.12	33.46	236.78	154.18	97.78	152.94	24.94
2	32	1	0	-1.470925792	6.48	33.42	3.06	17.7	3.74	2.66	0.04	6.26	43.12	2.2	12.88	40.92	97	46.9	174.92	123.32	69.24	116.72	20.74
