# Supplementary material for: Fronto-motor circuits linked to effort-based decision-making and apathy in healthy subjects
Source: Commun Biol. 2025 Aug 30;8:1320. doi: 10.1038/s42003-025-08780-8 (PMC12398607; doi:10.1038/s42003-025-08780-8)
Supplement: Supplementary file 8 — Supplementary Data 6 [file 42003_2025_8780_MOESM8_ESM.csv]

Gender	age	EDAS_depression	shaps_total	brew_Log	SMA_7ms_Perc	SMA_15ms_Perc	OFC_7ms_Perc	OFC_15ms_Perc	SICI_Perc	LICI_Perc	ICF_Perc
1	31	0	0	-1.051618012	137.3863383	107.9899766	105.4652309	94.51736761	7.375554466	1.210851762	25.47801679
1	34	4	2	0.463972175	104.5902802	96.96891627	104.0108788	85.75261971	7.979581166	25.44300292	158.4468971
1	44	0	1	-0.722770177	107.6391687	155.0892385	96.46440541	101.0357282	26.07926692	40.91481711	87.90653974
1	32	3	0	0.497256063	107.461229	106.2600614	97.65827279	97.86393615	49.11467475	27.83646178	154.2746419
2	30	0	2	2.326907459	104.2916598	102.9572592	94.60303856	85.27771798	21.08622806	9.910101722	136.0923447
2	25	8	4	0.436380938	94.15112283	88.18027651	95.56630797	101.7633949	36.48135366	11.10841976	107.6055704
1	33	4	1	-0.541902359	101.5066315	125.9661973	105.7361285	142.2958721	7.375554466	1.210851762	25.47801679
1	21	4	4	0.050331727	144.5221366	167.5958253	117.9567741	103.1729002	8.362610897	29.06353783	116.4944029
1	22	0	1	-0.035788403	109.1017779	118.0388722	118.0343217	81.90734646	19.33541554	3.088681349	81.84780332
1	26	1	1	-0.030527848	107.2700923	118.1343876	105.0060637	102.6488655	30.04397749	6.868098301	97.09722683
1	20	2	0	-0.901914723	97.3290903	103.8562878	96.81384694	113.7768574	23.30641255	12.74732633	74.40176438
1	23	3	2	-0.538311949	107.2700923	118.1343876	105.0060637	102.6488655	29.83853901	6.821134756	96.43328322
1	22	2	3	0.536279819	97.61244405	113.0893537	106.0134476	101.5972299	12.37189979	3.562968548	153.8220737
1	18	4	2	-0.768033743	138.8249787	178.364816	75.04215762	114.0926427	37.18134928	4.915297067	119.9106059
2	30	0	0	-1.311049422	85.26965716	97.27463323	113.342083	94.64834937	57.79100075	13.30392422	142.2754712
1	23	3	2	-0.919245934	77.55272452	92.36804276	116.4529579	118.2089405	58.43422114	4.69484191	142.1117844
1	26	2	0	0.614599573	110.0621005	104.2508645	135.3366285	134.6696632	25.06874316	2.025705689	84.414331
2	21	1	2	-0.871999957	70.93829568	89.63361359	79.06318576	80.2757273	5.621559169	1.287826057	89.20621176
2	21	0	0	3.071827626	78.62371883	102.8332925	106.9387191	103.6241748	6.824531217	0.98342359	120.63122
1	28	11	0	-0.130241783	104.5902802	96.96891627	104.2651037	105.6043497	57.17728174	6.338338058	115.1051426
NA	NA	NA	NA	-0.536448694	NA	NA	NA	NA	NA	NA	NA
2	19	7	0	-0.796568781	97.03311151	105.5491554	86.18265424	98.33220652	40.74515541	0.866702741	179.2212608
2	22	12	2	0.165218096	92.86321829	90.56534939	92.86321829	90.56534939	52.92375126	1.479458294	176.4624924
1	23	0	0	-0.210173599	104.1932072	64.26033288	113.4711575	88.57057935	15.83912223	49.04760009	110.0061752
NA	NA	NA	NA	-1.386658784	NA	NA	NA	NA	NA	NA	NA
1	25	10	4	-0.656584227	110.8538683	100.169158	113.8666636	88.17879209	47.01033543	75.38414701	172.0378749
NA	NA	NA	NA	NA	NA	NA	NA	NA	NA	NA	NA
1	31	1	1	-0.027088963	119.5057224	101.1321561	121.8882974	113.4984897	14.44544064	15.38181328	253.1879138
2	20	2	2	-2.490085258	99.59376363	92.3612109	99.54733404	105.9354782	122.3214274	100.5334713	158.0979691
1	20	5	3	-1.22099622	74.44723569	101.8458295	130.5580834	138.8924328	11.54230351	2.214779363	113.0666056
2	25	1	1	-1.514459134	80.54818709	68.81562076	86.28962307	93.5167533	56.53819826	9.730362723	204.827575
2	27	13	0	0.195611959	112.1495972	116.7876208	99.84159857	90.1787673	13.09428737	17.5320929	134.9940328
1	22	1	0	0.177806376	94.1313451	96.53889755	95.97024269	95.804417	12.30699497	3.786565031	84.08576543
1	27	2	0	0.608525938	101.525521	109.2751254	103.364697	79.41189411	10.46638968	3.584831416	212.3013306
1	20	3	0	-1.499509478	72.78863394	71.16715785	93.0717041	93.6181694	46.68481258	12.56119177	99.04171932
1	19	9	0	-0.933068387	114.2495901	109.6161167	95.5349872	91.22112221	48.23650299	4.888718441	90.92641631
1	27	2	0	-0.806260842	78.66306642	76.02511664	108.2632853	93.42465399	12.21439677	4.007620281	71.46413
1	21	3	2	-1.31833033	187.1584366	243.9793084	70.77524869	106.5389562	68.19385442	28.98119743	103.9293714
1	24	3	0	-1.162135008	72.54694988	86.23980218	101.3976053	95.39216942	19.21376359	119.289821	142.4751043
1	24	16	5	-0.386507394	101.3153478	111.8680225	106.6752212	111.9852444	13.89214396	0.504357037	124.366351
1	26	0	1	-0.648068139	93.77510763	106.3090461	111.6134455	105.0580179	12.93577237	2.151610203	172.7038073
1	24	2	0	-0.004644279	47.27254894	37.17907236	105.9190191	105.8927664	10.86497431	6.257906248	56.66034422
NA	NA	NA	NA	NA	NA	NA	NA	NA	NA	NA	NA
1	21	16	1	-0.29711024	91.7730682	106.9039518	100.195202	95.56520728	50.47902785	1.298964115	116.202603
NA	NA	NA	NA	NA	NA	NA	NA	NA	NA	NA	NA
2	23	2	1	1.35287045	91.76331567	115.3728663	112.5392616	117.8112318	34.71858101	1.744860474	136.5843862
1	23	4	1	-0.530323684	199.357314	212.1409471	106.6825461	114.8895518	52.9437742	7.335658943	104.2810282
2	23	10	4	-0.057712037	106.1903172	102.3858158	111.2137939	114.2907617	29.06313207	24.06130037	244.47835
2	32	7	0	-0.543449125	86.8887915	98.45043555	96.60818823	107.9033949	60.71183197	10.07407438	112.8111396
2	32	1	0	-1.470925792	104.7978289	101.9459082	89.91950426	83.92267154	33.80023379	1.030241585	158.4010305
